# Supplementary material for: Incorporating regulatory interactions into gene-set analyses for GWAS data: A controlled analysis with the MAGMA tool
Source: PLoS Comput Biol. 2022 Mar 22;18(3):e1009908. doi: 10.1371/journal.pcbi.1009908 (PMC8939811; doi:10.1371/journal.pcbi.1009908)
Supplement: S11 Table — (XLSX) [file pcbi.1009908.s019.xlsx]

## Sheet: Table S11
	Table A. Listing of IRED results (for robustness) amongst gene sets demonstrating validated (mildly and strongly) gains (case studies in bold).
	Phenotype`	Augmentation (Class)	Augmentation (Dataset)	Gene Set^	IRED Count*	Genes Count"
	Alzheimer's Disease	EPM	GeneHancer	GO_LYSOSOMAL_TRANSPORT	14	96
	Alzheimer's Disease	EPM	JEME	GO_LYSOSOMAL_TRANSPORT	79	96
	Alzheimer's Disease	pc-HiC	Neural-Progenitor Cells	GO_HUMORAL_IMMUNE_RESPONSE_MEDIATED_BY_CIRCULATING_IMMUNOGLOBULIN	31	41
	Alzheimer's Disease	pc-HiC	Neural-Progenitor Cells	GO_REGULATION_OF_AMYLOID_BETA_FORMATION	17	27
	Alzheimer's Disease	pc-HiC	Neural-Progenitor Cells	GO_REGULATION_OF_AMYLOID_PRECURSOR_PROTEIN_CATABOLIC_PROCESS	22	32
	Alzheimer's Disease	pc-HiC	Neural-Progenitor Cells	GO_REGULATION_OF_METALLOPEPTIDASE_ACTIVITY	5	15
	Alzheimer's Disease	pc-HiC	Neural-Progenitor Cells	GO_REGULATION_OF_MULTICELLULAR_ORGANISM_GROWTH	2	67
	Alzheimer's Disease	pc-HiC	Neural-Progenitor Cells	GO_REGULATION_OF_PROTEIN_OLIGOMERIZATION	18	28
	Alzheimer's Disease	cMap	Brain-Neuronal Cells	GO_REGULATION_OF_METALLOPEPTIDASE_ACTIVITY	4	15
	Alzheimer's Disease	Flanks	U100D100	GO_REGULATION_OF_METALLOPEPTIDASE_ACTIVITY	5	15
	Atrial Fibrillation	EPM	GeneHancer	GO_APOPTOTIC_PROCESS_INVOLVED_IN_MORPHOGENESIS	5	24
	Atrial Fibrillation	EPM	GeneHancer	GO_CELL_COMMUNICATION_BY_ELECTRICAL_COUPLING	13	31
	Atrial Fibrillation	EPM	GeneHancer	GO_NEGATIVE_REGULATION_OF_ENDOTHELIAL_CELL_PROLIFERATION	1	36
	Atrial Fibrillation	EPM	GeneHancer	GO_NUCLEAR_TRANSCRIBED_MRNA_CATABOLIC_PROCESS_NONSENSE_MEDIATED_DECAY	15	117
	Atrial Fibrillation	EPM	JEME	GO_ACTIN_MEDIATED_CELL_CONTRACTION	28	116
	Atrial Fibrillation	EPM	JEME	GO_BASEMENT_MEMBRANE_ORGANIZATION	3	29
	Atrial Fibrillation	EPM	JEME	GO_CARDIAC_MUSCLE_CELL_PROLIFERATION	4	49
	Atrial Fibrillation	EPM	JEME	GO_CARDIAC_MUSCLE_CONTRACTION	6	135
	Atrial Fibrillation	EPM	JEME	GO_CARDIAC_MUSCLE_TISSUE_MORPHOGENESIS	8	64
	Atrial Fibrillation	EPM	JEME	GO_HEART_GROWTH	8	86
	Atrial Fibrillation	EPM	JEME	GO_INTERLEUKIN_6_MEDIATED_SIGNALING_PATHWAY	9	19
	Atrial Fibrillation	EPM	JEME	GO_MYOFIBRIL_ASSEMBLY	4	66
	Atrial Fibrillation	EPM	JEME	GO_REGULATION_OF_UBIQUITIN_PROTEIN_TRANSFERASE_ACTIVITY	10	52
	Atrial Fibrillation	EPM	JEME	GO_VENTRICULAR_CARDIAC_MUSCLE_TISSUE_DEVELOPMENT	5	55
	Atrial Fibrillation	EPM	PsychENCODE	GO_NEGATIVE_REGULATION_OF_STRIATED_MUSCLE_CELL_APOPTOTIC_PROCESS	1	22
	Atrial Fibrillation	EPM	PsychENCODE	GO_ROOF_OF_MOUTH_DEVELOPMENT	9	89
	Atrial Fibrillation	EPM	PsychENCODE	GO_TRANSCRIPTION_INITIATION_FROM_RNA_POLYMERASE_II_PROMOTER	70	183
	Atrial Fibrillation	EPM	PsychENCODE	GO_VENTRICULAR_CARDIAC_MUSCLE_TISSUE_DEVELOPMENT	1	55
	Atrial Fibrillation	pc-HiC	Global	GO_ENDOCRINE_SYSTEM_DEVELOPMENT	11	127
	Atrial Fibrillation	pc-HiC	Global	GO_REGULATION_OF_ORGAN_GROWTH	12	92
	Atrial Fibrillation	pc-HiC	Global	GO_REGULATION_OF_WOUND_HEALING	19	139
	Atrial Fibrillation	pc-HiC	Heart	GO_CARDIAC_MUSCLE_CELL_PROLIFERATION	3	49
	Atrial Fibrillation	pc-HiC	Heart	GO_CELL_CELL_SIGNALING_INVOLVED_IN_CARDIAC_CONDUCTION	1	30
	Atrial Fibrillation	pc-HiC	Heart	GO_EMBRYONIC_APPENDAGE_MORPHOGENESIS	20	125
	Atrial Fibrillation	pc-HiC	Heart	GO_MYOFIBRIL_ASSEMBLY	2	66
	Atrial Fibrillation	pc-HiC	Heart	GO_VENTRICULAR_CARDIAC_MUSCLE_TISSUE_DEVELOPMENT	3	55
	Atrial Fibrillation	cMap	Heart-Muscle Cells	GO_CARDIAC_MUSCLE_CELL_PROLIFERATION	5	49
	Atrial Fibrillation	Flanks	U100D100	GO_APPENDAGE_DEVELOPMENT	6	178
	Atrial Fibrillation	Flanks	U100D100	GO_CELL_COMMUNICATION_BY_ELECTRICAL_COUPLING	2	31
	Atrial Fibrillation	Flanks	U100D100	GO_CELLULAR_RESPONSE_TO_GLUCOSE_STARVATION	26	38
	Bone Density	EPM	GeneHancer	GO_G1_DNA_DAMAGE_CHECKPOINT	5	64
	Bone Density	EPM	GeneHancer	GO_REGULATION_OF_FATTY_ACID_TRANSPORT	5	26
	Bone Density	EPM	GeneHancer	GO_ROOF_OF_MOUTH_DEVELOPMENT	5	88
	Bone Density	EPM	JEME	GO_CHONDROCYTE_DIFFERENTIATION	1	120
	Bone Density	EPM	JEME	GO_CORTICAL_CYTOSKELETON_ORGANIZATION	6	46
	Bone Density	EPM	JEME	GO_DEVELOPMENTAL_INDUCTION	1	33
	Bone Density	EPM	JEME	GO_MALE_SEX_DIFFERENTIATION	1	149
	Bone Density	EPM	JEME	GO_MAMMARY_GLAND_DEVELOPMENT	13	130
	Bone Density	EPM	JEME	GO_NEGATIVE_REGULATION_OF_CELL_GROWTH	9	169
	Bone Density	EPM	JEME	GO_NEGATIVE_REGULATION_OF_TRANSMEMBRANE_RECEPTOR_PROTEIN_SERINE_THREONINE_KINASE_SIGNALING_PATHWAY	22	112
	Bone Density	EPM	JEME	GO_OUTFLOW_TRACT_MORPHOGENESIS	4	76
	Bone Density	EPM	JEME	GO_POSITIVE_REGULATION_OF_EPITHELIAL_CELL_MIGRATION	5	135
	Bone Density	EPM	JEME	GO_PRI_MIRNA_TRANSCRIPTION_BY_RNA_POLYMERASE_II	19	45
	Bone Density	EPM	JEME	GO_REGULATION_OF_HEART_MORPHOGENESIS	2	38
	Bone Density	EPM	JEME	GO_SEGMENTATION	15	97
	Bone Density	EPM	JEME	GO_SOMITE_DEVELOPMENT	9	85
	Bone Density	EPM	PsychENCODE	GO_CHONDROCYTE_DIFFERENTIATION	4	120
	Bone Density	EPM	PsychENCODE	GO_REGULATION_OF_EPITHELIAL_CELL_DIFFERENTIATION	2	134
	Bone Density	EPM	PsychENCODE	GO_REGULATION_OF_VIRAL_TRANSCRIPTION	3	60
	Bone Density	EPM	PsychENCODE	GO_RESPONSE_TO_KETONE	3	185
	Bone Density	pc-HiC	Global	GO_MESENCHYMAL_CELL_PROLIFERATION	1	42
	Bone Density	pc-HiC	Global	GO_NEGATIVE_REGULATION_OF_SMALL_GTPASE_MEDIATED_SIGNAL_TRANSDUCTION	1	54
	Bone Density	pc-HiC	Global	GO_REGULATION_OF_LAMELLIPODIUM_ORGANIZATION	3	38
	Bone Density	pc-HiC	Global	GO_RESPONSE_TO_BMP	14	153
	Bone Density	pc-HiC	Mesendoderm	GO_ARTERY_DEVELOPMENT	1	87
	Bone Density	pc-HiC	Mesendoderm	GO_BIOMINERALIZATION	3	152
	Bone Density	pc-HiC	Mesendoderm	GO_BRANCHING_MORPHOGENESIS_OF_AN_EPITHELIAL_TUBE	7	140
	Bone Density	pc-HiC	Mesendoderm	GO_CELL_FATE_SPECIFICATION	15	95
	Bone Density	pc-HiC	Mesendoderm	GO_CHONDROCYTE_DIFFERENTIATION	7	120
	Bone Density	pc-HiC	Mesendoderm	GO_DEVELOPMENTAL_INDUCTION	5	33
	Bone Density	pc-HiC	Mesendoderm	GO_EPITHELIAL_TO_MESENCHYMAL_TRANSITION	2	133
	Bone Density	pc-HiC	Mesendoderm	GO_FORMATION_OF_PRIMARY_GERM_LAYER	22	112
	Bone Density	pc-HiC	Mesendoderm	GO_INSULIN_LIKE_GROWTH_FACTOR_RECEPTOR_SIGNALING_PATHWAY	4	34
	Bone Density	pc-HiC	Mesendoderm	GO_POSITIVE_REGULATION_OF_BINDING	3	174
	Bone Density	pc-HiC	Mesendoderm	GO_REGULATION_OF_CELL_JUNCTION_ASSEMBLY	13	86
	Bone Density	pc-HiC	Mesendoderm	GO_REGULATION_OF_DNA_REPAIR	3	115
	Bone Density	pc-HiC	Mesendoderm	GO_TISSUE_REMODELING	1	158
	Bone Density	cMap	Pancreatic-Islet Cells	GO_DEVELOPMENTAL_INDUCTION	1	33
	Bone Density	cMap	Pancreatic-Islet Cells	GO_EMBRYONIC_PATTERN_SPECIFICATION	1	58
	Bone Density	cMap	Pancreatic-Islet Cells	GO_NEGATIVE_REGULATION_OF_CELL_CYCLE_G1_S_PHASE_TRANSITION	7	104
	Bone Density	Flanks	U100D100	GO_BETA_CATENIN_TCF_COMPLEX_ASSEMBLY	1	30
	Bone Density	Flanks	U100D100	GO_CRANIAL_SKELETAL_SYSTEM_DEVELOPMENT	2	65
	Bone Density	Flanks	U100D100	GO_NEGATIVE_REGULATION_OF_SIGNAL_TRANSDUCTION_IN_ABSENCE_OF_LIGAND	12	31
	Bone Density	Flanks	U100D100	GO_PHARYNGEAL_SYSTEM_DEVELOPMENT	7	26
	Bone Density	Flanks	U100D100	GO_PRODUCTION_OF_SMALL_RNA_INVOLVED_IN_GENE_SILENCING_BY_RNA	22	49
	Bone Density	Flanks	U100D100	GO_REGULATION_OF_CELL_JUNCTION_ASSEMBLY	4	86
	Bone Density	Flanks	U100D100	GO_REGULATION_OF_CELL_MATRIX_ADHESION	3	108
	Bone Density	Flanks	U100D100	GO_REGULATION_OF_EXTRACELLULAR_MATRIX_ORGANIZATION	19	37
	Bone Density	Flanks	U100D100	GO_ROOF_OF_MOUTH_DEVELOPMENT	9	88
	Bone Density	Flanks	U100D100	GO_TRANSFORMING_GROWTH_FACTOR_BETA_RECEPTOR_SIGNALING_PATHWAY	4	173
	Breast Cancer	EPM	GeneHancer	GO_PROTEIN_SUMOYLATION	4	78
	Breast Cancer	EPM	JEME	GO_CHROMATIN_ORGANIZATION_INVOLVED_IN_REGULATION_OF_TRANSCRIPTION	11	119
	Breast Cancer	EPM	JEME	GO_EPIDERMIS_MORPHOGENESIS	1	30
	Breast Cancer	EPM	JEME	GO_MAMMARY_GLAND_EPITHELIUM_DEVELOPMENT	1	66
	Breast Cancer	EPM	PsychENCODE	GO_TRANSCRIPTION_INITIATION_FROM_RNA_POLYMERASE_II_PROMOTER	1	183
	Breast Cancer	pc-HiC	Ovary	GO_EPIDERMIS_MORPHOGENESIS	2	30
	Breast Cancer	Flanks	U100D100	GO_PROSTATE_GLAND_MORPHOGENESIS	3	28
	Breast Cancer	Flanks	U100D100	GO_SMOOTH_MUSCLE_CELL_APOPTOTIC_PROCESS	3	24
	C-Artery Disease	EPM	GeneHancer	GO_REGULATION_OF_RHO_PROTEIN_SIGNAL_TRANSDUCTION	1	131
	C-Artery Disease	EPM	JEME	GO_POSITIVE_REGULATION_OF_CELLULAR_PROTEIN_CATABOLIC_PROCESS	31	130
	C-Artery Disease	EPM	JEME	GO_PROTEIN_LIPID_COMPLEX_SUBUNIT_ORGANIZATION	6	48
	C-Artery Disease	EPM	JEME	GO_REGULATION_OF_ANDROGEN_RECEPTOR_SIGNALING_PATHWAY	14	24
	C-Artery Disease	EPM	JEME	GO_REGULATION_OF_PLASMA_LIPOPROTEIN_PARTICLE_LEVELS	1	83
	C-Artery Disease	pc-HiC	Blood Vessels	GO_NEGATIVE_REGULATION_OF_CELLULAR_RESPONSE_TO_TRANSFORMING_GROWTH_FACTOR_BETA_STIMULUS	5	73
	C-Artery Disease	cMap	Heart-Muscle Cells	GO_POSITIVE_REGULATION_OF_BLOOD_VESSEL_DIAMETER	9	55
	C-Artery Disease	cMap	Heart-Muscle Cells	GO_POSITIVE_REGULATION_OF_CARDIAC_MUSCLE_CELL_PROLIFERATION	2	25
	Crohn's Disease	EPM	GeneHancer	GO_CARDIAC_EPITHELIAL_TO_MESENCHYMAL_TRANSITION	4	31
	Crohn's Disease	EPM	GeneHancer	GO_EMBRYONIC_HINDLIMB_MORPHOGENESIS	3	27
	Crohn's Disease	EPM	GeneHancer	GO_ENDOCRINE_SYSTEM_DEVELOPMENT	31	125
	Crohn's Disease	EPM	GeneHancer	GO_INOSITOL_TRISPHOSPHATE_METABOLIC_PROCESS	1	26
	Crohn's Disease	EPM	GeneHancer	GO_MALE_SEX_DIFFERENTIATION	1	149
	Crohn's Disease	EPM	GeneHancer	GO_NEGATIVE_REGULATION_OF_CARDIAC_MUSCLE_TISSUE_DEVELOPMENT	3	31
	Crohn's Disease	EPM	GeneHancer	GO_NEGATIVE_REGULATION_OF_PEPTIDYL_TYROSINE_PHOSPHORYLATION	13	51
	Crohn's Disease	EPM	GeneHancer	GO_POSITIVE_REGULATION_OF_ACTIVATED_T_CELL_PROLIFERATION	1	21
	Crohn's Disease	EPM	GeneHancer	GO_POSITIVE_REGULATION_OF_I_KAPPAB_KINASE_NF_KAPPAB_SIGNALING	9	171
	Crohn's Disease	EPM	GeneHancer	GO_RECEPTOR_SIGNALING_PATHWAY_VIA_STAT	1	154
	Crohn's Disease	EPM	GeneHancer	GO_REGULATION_OF_ANIMAL_ORGAN_FORMATION	5	35
	Crohn's Disease	EPM	GeneHancer	GO_REGULATION_OF_CELL_CYCLE_ARREST	1	103
	Crohn's Disease	EPM	GeneHancer	GO_REGULATION_OF_EPITHELIAL_CELL_APOPTOTIC_PROCESS	1	72
	Crohn's Disease	EPM	GeneHancer	GO_REGULATION_OF_NIK_NF_KAPPAB_SIGNALING	8	96
	Crohn's Disease	EPM	GeneHancer	GO_RESPONSE_TO_INTERFERON_GAMMA	3	172
	Crohn's Disease	EPM	JEME	GO_EPITHELIAL_CELL_APOPTOTIC_PROCESS	4	95
	Crohn's Disease	EPM	JEME	GO_POSITIVE_REGULATION_OF_CELL_KILLING	7	56
	Crohn's Disease	EPM	JEME	GO_POSITIVE_REGULATION_OF_PEPTIDYL_TYROSINE_PHOSPHORYLATION	5	184
	Crohn's Disease	EPM	JEME	GO_POSITIVE_REGULATION_OF_RECEPTOR_SIGNALING_PATHWAY_VIA_STAT	5	86
	Crohn's Disease	EPM	JEME	GO_RECEPTOR_BIOSYNTHETIC_PROCESS	1	23
	Crohn's Disease	EPM	JEME	GO_REGULATION_OF_LEUKOCYTE_ADHESION_TO_VASCULAR_ENDOTHELIAL_CELL	4	17
	Crohn's Disease	EPM	PsychENCODE	GO_CHROMATIN_ASSEMBLY_OR_DISASSEMBLY	29	162
	Crohn's Disease	EPM	PsychENCODE	GO_CYTOKINE_METABOLIC_PROCESS	73	106
	Crohn's Disease	EPM	PsychENCODE	GO_GLYCOLYTIC_PROCESS_THROUGH_FRUCTOSE_6_PHOSPHATE	14	27
	Crohn's Disease	EPM	PsychENCODE	GO_NEGATIVE_REGULATION_OF_PEPTIDE_HORMONE_SECRETION	26	41
	Crohn's Disease	EPM	PsychENCODE	GO_POSITIVE_REGULATION_OF_ACTIVATED_T_CELL_PROLIFERATION	11	21
	Crohn's Disease	EPM	PsychENCODE	GO_POSITIVE_REGULATION_OF_I_KAPPAB_KINASE_NF_KAPPAB_SIGNALING	161	171
	Crohn's Disease	EPM	PsychENCODE	GO_POSITIVE_REGULATION_OF_INFLAMMATORY_RESPONSE	92	129
	Crohn's Disease	EPM	PsychENCODE	GO_POSITIVE_REGULATION_OF_INTERFERON_GAMMA_PRODUCTION	2	56
	Crohn's Disease	EPM	PsychENCODE	GO_POSITIVE_REGULATION_OF_PRI_MIRNA_TRANSCRIPTION_BY_RNA_POLYMERASE_II	7	29
	Crohn's Disease	EPM	PsychENCODE	GO_POSITIVE_REGULATION_OF_RECEPTOR_SIGNALING_PATHWAY_VIA_STAT	76	86
	Crohn's Disease	EPM	PsychENCODE	GO_POSITIVE_T_CELL_SELECTION	1	33
	Crohn's Disease	EPM	PsychENCODE	GO_REGULATION_OF_LEUKOCYTE_MEDIATED_CYTOTOXICITY	11	64
	Crohn's Disease	pc-HiC	Global	GO_B_CELL_APOPTOTIC_PROCESS	12	23
	Crohn's Disease	pc-HiC	Global	GO_MONOSACCHARIDE_BIOSYNTHETIC_PROCESS	6	89
	Crohn's Disease	pc-HiC	Global	GO_POSITIVE_REGULATION_OF_B_CELL_PROLIFERATION	10	40
	Crohn's Disease	pc-HiC	Global	GO_TRANSCRIPTION_BY_RNA_POLYMERASE_III	5	53
	Crohn's Disease	pc-HiC	Spleen	GO_POSITIVE_REGULATION_OF_INFLAMMATORY_RESPONSE	1	129
	Crohn's Disease	pc-HiC	Spleen	GO_RESPONSE_TO_INTERFERON_GAMMA	3	172
	Crohn's Disease	pc-HiC	Spleen	GO_RESPONSE_TO_IONIZING_RADIATION	13	141
	Crohn's Disease	cMap	Blood Cells	GO_PEPTIDYL_THREONINE_MODIFICATION	1	116
	Crohn's Disease	Flanks	U100D100	GO_INTRINSIC_APOPTOTIC_SIGNALING_PATHWAY_IN_RESPONSE_TO_ENDOPLASMIC_RETICULUM_STRESS	2	59
	Crohn's Disease	Flanks	U100D100	GO_NEGATIVE_REGULATION_OF_PEPTIDYL_TYROSINE_PHOSPHORYLATION	1	51
	Crohn's Disease	Flanks	U100D100	GO_TYROSINE_PHOSPHORYLATION_OF_STAT_PROTEIN	2	79
	Mac. Degeneration	pc-HiC	Liver	GO_LIPID_HOMEOSTASIS	3	133
	Mac. Degeneration	pc-HiC	Liver	GO_NEUTRAL_LIPID_METABOLIC_PROCESS	16	120
	Mac. Degeneration	pc-HiC	Liver	GO_PLASMA_LIPOPROTEIN_PARTICLE_CLEARANCE	3	52
	Mac. Degeneration	pc-HiC	Liver	GO_PROTEIN_LIPID_COMPLEX_ASSEMBLY	2	31
	Prostate Cancer	EPM	GeneHancer	GO_APPENDAGE_DEVELOPMENT	9	178
	Prostate Cancer	EPM	GeneHancer	GO_MALE_SEX_DIFFERENTIATION	1	158
	Prostate Cancer	EPM	GeneHancer	GO_POSITIVE_REGULATION_OF_PRI_MIRNA_TRANSCRIPTION_BY_RNA_POLYMERASE_II	1	30
	Prostate Cancer	EPM	GeneHancer	GO_REGULATION_OF_EMBRYONIC_DEVELOPMENT	13	127
	Prostate Cancer	EPM	GeneHancer	GO_SMOOTHENED_SIGNALING_PATHWAY	13	141
	Prostate Cancer	EPM	JEME	GO_APPENDAGE_DEVELOPMENT	7	178
	Prostate Cancer	EPM	JEME	GO_POSITIVE_REGULATION_OF_PRI_MIRNA_TRANSCRIPTION_BY_RNA_POLYMERASE_II	2	30
	Prostate Cancer	pc-HiC	Adrenal Gland	GO_CELL_SUBSTRATE_JUNCTION_ORGANIZATION	1	97
	Prostate Cancer	pc-HiC	Adrenal Gland	GO_NEGATIVE_REGULATION_OF_FIBROBLAST_PROLIFERATION	2	28
	Prostate Cancer	pc-HiC	Global	GO_PROXIMAL_DISTAL_PATTERN_FORMATION	2	31
	Schizophrenia	EPM	JEME	GO_GAMMA_AMINOBUTYRIC_ACID_SIGNALING_PATHWAY	1	24
	Schizophrenia	EPM	JEME	GO_MEMBRANE_DEPOLARIZATION_DURING_ACTION_POTENTIAL	2	36
	Schizophrenia	pc-HiC	Brain	GO_ADULT_BEHAVIOR	6	140
	Schizophrenia	pc-HiC	Brain	GO_CHEMICAL_SYNAPTIC_TRANSMISSION_POSTSYNAPTIC	6	107
	Schizophrenia	pc-HiC	Brain	GO_FOREBRAIN_NEURON_DIFFERENTIATION	3	50
	Schizophrenia	pc-HiC	Brain	GO_MEMBRANE_DEPOLARIZATION_DURING_ACTION_POTENTIAL	1	36
	Type-2 Diabetes	EPM	GeneHancer	GO_ARTERY_MORPHOGENESIS	16	62
	Type-2 Diabetes	EPM	GeneHancer	GO_COLUMNAR_CUBOIDAL_EPITHELIAL_CELL_DIFFERENTIATION	6	112
	Type-2 Diabetes	EPM	GeneHancer	GO_ENDOCRINE_SYSTEM_DEVELOPMENT	7	125
	Type-2 Diabetes	EPM	GeneHancer	GO_MRNA_TRANSPORT	2	138
	Type-2 Diabetes	EPM	GeneHancer	GO_NEGATIVE_REGULATION_OF_CELL_GROWTH	19	169
	Type-2 Diabetes	EPM	GeneHancer	GO_NEGATIVE_REGULATION_OF_CYCLIN_DEPENDENT_PROTEIN_KINASE_ACTIVITY	4	30
	Type-2 Diabetes	EPM	GeneHancer	GO_OVULATION_CYCLE	8	67
	Type-2 Diabetes	EPM	GeneHancer	GO_RNA_DESTABILIZATION	3	30
	Type-2 Diabetes	EPM	JEME	GO_COLUMNAR_CUBOIDAL_EPITHELIAL_CELL_DEVELOPMENT	3	55
	Type-2 Diabetes	EPM	JEME	GO_REGULATION_OF_CYCLIN_DEPENDENT_PROTEIN_KINASE_ACTIVITY	11	97
	Type-2 Diabetes	EPM	JEME	GO_RNA_DESTABILIZATION	11	30
	Type-2 Diabetes	pc-HiC	Global	GO_NEGATIVE_REGULATION_OF_CYCLIN_DEPENDENT_PROTEIN_KINASE_ACTIVITY	3	30
	Type-2 Diabetes	cMap	Pancreatic-Islet Cells	GO_COLUMNAR_CUBOIDAL_EPITHELIAL_CELL_DIFFERENTIATION	1	112
	Type-2 Diabetes	cMap	Pancreatic-Islet Cells	GO_ENDOCRINE_SYSTEM_DEVELOPMENT	7	125
	Type-2 Diabetes	cMap	Pancreatic-Islet Cells	GO_HEART_VALVE_DEVELOPMENT	48	60
	Type-2 Diabetes	cMap	Pancreatic-Islet Cells	GO_NEUTRAL_LIPID_BIOSYNTHETIC_PROCESS	25	35
	Type-2 Diabetes	cMap	Pancreatic-Islet Cells	GO_PANCREAS_DEVELOPMENT	3	77
	` Phenotype abbreviations: C-Artery Disease (coronary-artery disease) and Mac. Degeneration (Macular Degeneration).
	^ Name of gene set (GO Biological Process) that demonstrates a robust (black font) or non-robust (red font), validated gain from augmentation of the baseline model.
	* Cumulative number of top-gaining genes to remove from the gene set for the gain at the level of the gene set itself to be lost.
	" Number of genes with a score in both the baseline model and the augmented model, and therefore, used for IRED (we note that, for nine of the listed gene sets [this is not shown], the score with the augmented model was contributed-to by one additional gene that had no score in the baseline model)
